# Supplementary material for: Hybrid Bis-(Imidazole/Benzimidazole)-Pyridine Derivatives with Antifungal Activity of Potential Interest in Medicine and Agriculture via Improved Efficiency Methods
Source: Pharmaceuticals (Basel). 2025 Mar 28;18(4):495. doi: 10.3390/ph18040495 (PMC12030448; doi:10.3390/ph18040495)
Supplement: Supplementary file 1 [file pharmaceuticals-18-00495-s001.zip]

Archive with 1 entries (1 files):
- pharmaceuticals-3521302-supplementary.pdf
